# Supplementary material for: Proinflammatory Action of a New Electronegative Low-Density Lipoprotein Epitope
Source: Biomolecules. 2019 Aug 20;9(8):386. doi: 10.3390/biom9080386 (PMC6723646; doi:10.3390/biom9080386)
Supplement: Supplementary file 1 [file biomolecules-09-00386-s001.zip]

Archive with 1 entries (1 files):
- biomolecules-561233-SI.pdf
